# Supplementary material for: Conscientious Objection and Other Motivations for Refusal to Treat in Hastened Death: A Systematic Review
Source: Healthcare (Basel). 2023 Jul 26;11(15):2127. doi: 10.3390/healthcare11152127 (PMC10418655; doi:10.3390/healthcare11152127)
Supplement: Supplementary file 1 [file healthcare-11-02127-s001.zip]

Archive with 1 entries (1 files):
- healthcare-2502169-supplementary.pdf
